# Supplementary material for: ﻿Triplophysadaryoae, a new nemacheilid loach species (Teleostei, Nemacheilidae) from the Syr Darya River basin, Central Asia
Source: Zookeys. 2022 Oct 19;1125:47–67. doi: 10.3897/zookeys.1125.85431 (PMC9836642; doi:10.3897/zookeys.1125.85431)
Supplement: XML Treatment for Triplophysa daryoae [file zookeys.1125.85431-treatment1.xml]

<!DOCTYPE tp:taxon-treatment
  PUBLIC "-//TaxonX//DTD Taxonomic Treatment Publishing DTD v0 20100105//EN" "tax-treatment-NSO.dtd">
<tp:taxon-treatment xmlns:tp="http://www.plazi.org/taxpub"><tp:treatment-meta><kwd-group><label>Taxon classification</label><kwd>
              <named-content content-type="kingdom">Animalia</named-content>
            </kwd><kwd>
              <named-content content-type="order">Cypriniformes</named-content>
            </kwd><kwd>
              <named-content content-type="family">Nemacheilidae</named-content>
            </kwd></kwd-group><mixed-citation publication-type="journal"><person-group><name><surname>Sheraliev</surname><given-names>Bakhtiyor</given-names></name><name><surname>Kayumova</surname><given-names>Yorkinoy</given-names></name><name><surname>Peng</surname><given-names>Zuogang</given-names></name></person-group><article-title>﻿<italic><tp:taxon-name><tp:taxon-name-part taxon-name-part-type="genus" reg="Triplophysa">Triplophysa</tp:taxon-name-part><tp:taxon-name-part taxon-name-part-type="species" reg="daryoae">daryoae</tp:taxon-name-part></tp:taxon-name></italic>, a new nemacheilid loach species (<tp:taxon-name><tp:taxon-name-part taxon-name-part-type="subclass">Teleostei</tp:taxon-name-part></tp:taxon-name>, <tp:taxon-name><tp:taxon-name-part taxon-name-part-type="family">Nemacheilidae</tp:taxon-name-part></tp:taxon-name>) from the Syr Darya River basin, Central Asia</article-title><source>Zookeys</source><day>19</day><month>10</month><year>2022</year><volume>1125</volume><fpage>47</fpage><lpage>67</lpage><pub-id pub-id-type="doi">10.3897/zookeys.1125.85431</pub-id></mixed-citation></tp:treatment-meta><tp:nomenclature><label>﻿</label><tp:taxon-name>
            <object-id xmlns:xlink="http://www.w3.org/1999/xlink" content-type="arpha" xlink:type="simple">E79D7931-3079-5A87-9FFE-2BED7C63B180</object-id>
            <tp:taxon-name-part taxon-name-part-type="genus" reg="Triplophysa">Triplophysa</tp:taxon-name-part>
            <tp:taxon-name-part taxon-name-part-type="species" reg="daryoae">daryoae</tp:taxon-name-part>
            <object-id xmlns:xlink="http://www.w3.org/1999/xlink" content-type="zoobank" xlink:type="simple">http://zoobank.org/8CE5BCB5-F671-4270-BFA3-7884DEF0BED7</object-id>
          </tp:taxon-name><tp:taxon-status xmlns:xlink="http://www.w3.org/1999/xlink" xlink:type="simple">sp. nov.</tp:taxon-status><xref ref-type="fig" rid="F1">Figs 1</xref><xref ref-type="fig" rid="F2">, 2</xref><xref ref-type="fig" rid="F3">, 3 English common name: Sokh stone loach Uzbek common name: So‘x yalangbalig‘i Russian common name: Сохский голец</xref></tp:nomenclature><tp:treatment-sec sec-type="Holotype" id="SECID0EOJAG"><title>Holotype.</title><p><abbrev xmlns:xlink="http://www.w3.org/1999/xlink" xlink:title="Southwest University, School of Life Sciences, Chongqing" id="ABBRID0EUJAG" xlink:type="simple">SWU</abbrev> 20211207001, male, 78.5 mm <abbrev xmlns:xlink="http://www.w3.org/1999/xlink" xlink:title="standard length" id="ABBRID0EYJAG" xlink:type="simple">SL</abbrev>; Uzbekistan, Fergana Region, Sokh District, Sokh River, near Limbur village, an exclave of Uzbekistan surrounded by Kyrgyzstan, Syr Darya basin, <named-content xmlns:xlink="http://www.w3.org/1999/xlink" content-type="dwc:verbatimCoordinates" xlink:type="simple"><named-content content-type="geo-json" specific-use="{&#34;type&#34;:&#34;Point&#34;,&#34;coordinates&#34;:[71.096992,40.052547]}" id="NCID0E6JAG" xlink:type="simple">40°3.1528'N, 71°5.8195'E</named-content></named-content>, altitude 1054 m, December 07, 2021, collected by B. Sheraliev and Y. Kayumova.</p></tp:treatment-sec><tp:treatment-sec sec-type="Paratypes" id="SECID0EEKAG"><title>Paratypes.</title><p><abbrev xmlns:xlink="http://www.w3.org/1999/xlink" xlink:title="Southwest University, School of Life Sciences, Chongqing" id="ABBRID0EKKAG" xlink:type="simple">SWU</abbrev> 20211207002-011, 10, 49.0–94.0 mm <abbrev xmlns:xlink="http://www.w3.org/1999/xlink" xlink:title="standard length" id="ABBRID0EOKAG" xlink:type="simple">SL</abbrev>; <abbrev xmlns:xlink="http://www.w3.org/1999/xlink" xlink:title="Bakhtiyor Sheraliev Fish Collection" id="ABBRID0ESKAG" xlink:type="simple">BSFC</abbrev> 0023, 4, 62.1–82.4 mm <abbrev xmlns:xlink="http://www.w3.org/1999/xlink" xlink:title="standard length" id="ABBRID0EWKAG" xlink:type="simple">SL</abbrev>; Uzbekistan, Fergana Region, Sokh District, Sokh River, near the Limbur village, exclave of Uzbekistan, Syr Darya basin, <named-content xmlns:xlink="http://www.w3.org/1999/xlink" content-type="dwc:verbatimCoordinates" xlink:type="simple"><named-content content-type="geo-json" specific-use="{&#34;type&#34;:&#34;Point&#34;,&#34;coordinates&#34;:[71.104800,40.045645]}" id="NCID0E4KAG" xlink:type="simple">40°2.7387'N, 71°6.288'E</named-content></named-content>, altitude 1054 m, April 12, 2021, collected by Y. Kayumova. <abbrev xmlns:xlink="http://www.w3.org/1999/xlink" xlink:title="Bakhtiyor Sheraliev Fish Collection" id="ABBRID0ECLAG" xlink:type="simple">BSFC</abbrev> 0024, 3, 74.1–81.3 mm <abbrev xmlns:xlink="http://www.w3.org/1999/xlink" xlink:title="standard length" id="ABBRID0EGLAG" xlink:type="simple">SL</abbrev>, same data as holotype.</p></tp:treatment-sec><tp:treatment-sec sec-type="diagnosis" id="SECID0EKLAG"><title>Diagnosis.</title><p><italic><tp:taxon-name><tp:taxon-name-part taxon-name-part-type="genus" reg="Triplophysa">Triplophysa</tp:taxon-name-part><tp:taxon-name-part taxon-name-part-type="species" reg="daryoae">daryoae</tp:taxon-name-part></tp:taxon-name></italic> is distinguished from congeners by a combination of characters. It is distinguished from <italic><tp:taxon-name><tp:taxon-name-part taxon-name-part-type="genus" reg="Triplophysa">T.</tp:taxon-name-part><tp:taxon-name-part taxon-name-part-type="species" reg="ferganaensis">ferganaensis</tp:taxon-name-part></tp:taxon-name></italic> by possessing a truncate caudal fin with 13–14 branched rays (vs emarginate, 16 rays), 9 pores in the pre-opercular mandibula (vs 7–8), and a slenderer body (body depth at dorsal-fin origin 1.4–1.8 times the <abbrev xmlns:xlink="http://www.w3.org/1999/xlink" xlink:title="head length" id="ABBRID0EGMAG" xlink:type="simple">HL</abbrev> vs 1.2–1.4). It is distinguished from <italic><tp:taxon-name><tp:taxon-name-part taxon-name-part-type="genus" reg="Triplophysa">T.</tp:taxon-name-part><tp:taxon-name-part taxon-name-part-type="species" reg="strauchii">strauchii</tp:taxon-name-part></tp:taxon-name></italic> by absence of the posterior chamber of the air bladder (vs developed, with a long tube), possessing 9–10 inner gill rakers on the first gill arch (vs 12–16), and no obvious skin mottling (vs mottling). <italic><tp:taxon-name><tp:taxon-name-part taxon-name-part-type="genus" reg="Triplophysa">Triplophysa</tp:taxon-name-part><tp:taxon-name-part taxon-name-part-type="species" reg="daryoae">daryoae</tp:taxon-name-part></tp:taxon-name></italic> is also distinguished from <italic><tp:taxon-name><tp:taxon-name-part taxon-name-part-type="genus" reg="Triplophysa">T.</tp:taxon-name-part><tp:taxon-name-part taxon-name-part-type="species" reg="dorsalis">dorsalis</tp:taxon-name-part></tp:taxon-name></italic>, <italic><tp:taxon-name><tp:taxon-name-part taxon-name-part-type="genus" reg="Triplophysa">T.</tp:taxon-name-part><tp:taxon-name-part taxon-name-part-type="species" reg="dorsonotata">dorsonotata</tp:taxon-name-part></tp:taxon-name></italic>, and <italic><tp:taxon-name><tp:taxon-name-part taxon-name-part-type="genus" reg="Triplophysa">T.</tp:taxon-name-part><tp:taxon-name-part taxon-name-part-type="species" reg="elegans">elegans</tp:taxon-name-part></tp:taxon-name></italic> by having a truncate caudal fin (vs emarginate) and lacking a posterior chamber of the air bladder (vs developed in <italic><tp:taxon-name><tp:taxon-name-part taxon-name-part-type="genus" reg="Triplophysa">T.</tp:taxon-name-part><tp:taxon-name-part taxon-name-part-type="species" reg="dorsalis">dorsalis</tp:taxon-name-part></tp:taxon-name></italic> and <italic><tp:taxon-name><tp:taxon-name-part taxon-name-part-type="genus" reg="Triplophysa">T.</tp:taxon-name-part><tp:taxon-name-part taxon-name-part-type="species" reg="elegans">elegans</tp:taxon-name-part></tp:taxon-name></italic>). It is distinguished from <italic><tp:taxon-name><tp:taxon-name-part taxon-name-part-type="genus" reg="Triplophysa">T.</tp:taxon-name-part><tp:taxon-name-part taxon-name-part-type="species" reg="sewerzowi">sewerzowi</tp:taxon-name-part></tp:taxon-name></italic>, <italic><tp:taxon-name><tp:taxon-name-part taxon-name-part-type="genus" reg="Triplophysa">T.</tp:taxon-name-part><tp:taxon-name-part taxon-name-part-type="species" reg="tenuis">tenuis</tp:taxon-name-part></tp:taxon-name></italic>, and <italic><tp:taxon-name><tp:taxon-name-part taxon-name-part-type="genus" reg="Triplophysa">T.</tp:taxon-name-part><tp:taxon-name-part taxon-name-part-type="species" reg="ulacholica">ulacholica</tp:taxon-name-part></tp:taxon-name></italic> by the dorsal-fin origin opposite to the pelvic-fin insertion (vs anterior to vertical line of pelvic fin origin).</p></tp:treatment-sec><tp:treatment-sec sec-type="description" id="SECID0EYPAG"><title>Description.</title><p>Morphometric data of <italic><tp:taxon-name><tp:taxon-name-part taxon-name-part-type="genus" reg="Triplophysa">T.</tp:taxon-name-part><tp:taxon-name-part taxon-name-part-type="species" reg="daryoae">daryoae</tp:taxon-name-part></tp:taxon-name></italic> are given in Table <xref ref-type="table" rid="T2">2</xref>. Dorsal-fin rays iii, 6(2) or 7(16); anal-fin rays ii, 5; pectoral-fin rays i, 9(1), 10(16), or 11(1); pelvic-fin rays i, 6; caudal-fin rays, 13–14 (6+7 [5]; 7+7 [13]); vertebrae, 4+35 (<italic>N</italic> = 2); gill rakers, 9–10 in the inner row of first gill arch (<italic>N</italic> = 4). Cephalic lateral-line system, 2 supratemporal, 6 supraorbital, 4+10–11 infraorbital, and 9 pre-operculum mandibular pores.</p><table-wrap id="T2" position="float" orientation="portrait"><label>Table 2.</label><caption><p>Morphometric data of <italic><tp:taxon-name><tp:taxon-name-part taxon-name-part-type="genus" reg="Triplophysa">Triplophysa</tp:taxon-name-part><tp:taxon-name-part taxon-name-part-type="species" reg="daryoae">daryoae</tp:taxon-name-part></tp:taxon-name></italic> (holotype <abbrev xmlns:xlink="http://www.w3.org/1999/xlink" xlink:title="Southwest University, School of Life Sciences, Chongqing" id="ABBRID0EFRAG" xlink:type="simple">SWU</abbrev> 20211207001, paratypes <abbrev xmlns:xlink="http://www.w3.org/1999/xlink" xlink:title="Southwest University, School of Life Sciences, Chongqing" id="ABBRID0EJRAG" xlink:type="simple">SWU</abbrev> 20211207002–011, <italic>N</italic> = 10; <abbrev xmlns:xlink="http://www.w3.org/1999/xlink" xlink:title="Bakhtiyor Sheraliev Fish Collection" id="ABBRID0EPRAG" xlink:type="simple">BSFC</abbrev> 0023, <italic>N</italic> = 4; <abbrev xmlns:xlink="http://www.w3.org/1999/xlink" xlink:title="Bakhtiyor Sheraliev Fish Collection" id="ABBRID0EVRAG" xlink:type="simple">BSFC</abbrev> 0024, <italic>N</italic> = 3) and closely related and occurred two loach species.</p></caption><table id="TID0EONAI" rules="all"><tbody><tr><th rowspan="3" colspan="1"/><th rowspan="1" colspan="4"><italic><tp:taxon-name><tp:taxon-name-part taxon-name-part-type="genus" reg="Triplophysa">Triplophysa</tp:taxon-name-part><tp:taxon-name-part taxon-name-part-type="species" reg="daryoae">daryoae</tp:taxon-name-part></tp:taxon-name></italic> sp. nov.</th><th rowspan="1" colspan="4">
                    <italic>
                      <tp:taxon-name><tp:taxon-name-part taxon-name-part-type="genus" reg="Triplophysa">Triplophysa</tp:taxon-name-part><tp:taxon-name-part taxon-name-part-type="species" reg="ferganaensis">ferganaensis</tp:taxon-name-part></tp:taxon-name>
                    </italic>
                  </th><th rowspan="1" colspan="3">
                    <italic>
                      <tp:taxon-name><tp:taxon-name-part taxon-name-part-type="genus" reg="Triplophysa">Triplophysa</tp:taxon-name-part><tp:taxon-name-part taxon-name-part-type="species" reg="strauchii">strauchii</tp:taxon-name-part></tp:taxon-name>
                    </italic>
                  </th></tr><tr><th rowspan="2" colspan="1">holotype</th><th rowspan="1" colspan="3">holotype, paratypes (<italic>N</italic> = 18)</th><th rowspan="2" colspan="1">holotype</th><th rowspan="1" colspan="3">holotype, paratypes, non-types (<italic>N</italic> = 33)</th><th rowspan="2" colspan="1">range</th><th rowspan="1" colspan="1">(<italic>N</italic> = 9)</th><th rowspan="2" colspan="1">SD</th></tr><tr><th rowspan="1" colspan="1">range</th><th rowspan="1" colspan="1">mean</th><th rowspan="1" colspan="1">SD</th><th rowspan="1" colspan="1">range</th><th rowspan="1" colspan="1">mean</th><th rowspan="1" colspan="1">SD</th><th rowspan="1" colspan="1">mean</th></tr><tr><td rowspan="1" colspan="1">Standard length (mm)</td><td rowspan="1" colspan="1">78.54</td><td rowspan="1" colspan="1">49.00–94.04</td><td rowspan="1" colspan="1"/><td rowspan="1" colspan="1"/><td rowspan="1" colspan="1"/><td rowspan="1" colspan="1">42.85–109.17</td><td rowspan="1" colspan="1"/><td rowspan="1" colspan="1"/><td rowspan="1" colspan="1">83.63–155.86</td><td rowspan="1" colspan="1"/><td rowspan="1" colspan="1"/></tr><tr><td rowspan="1" colspan="12">
                    <bold>In percent of standard length</bold>
                  </td></tr><tr><td rowspan="1" colspan="1">Lateral head length</td><td rowspan="1" colspan="1">21.80</td><td rowspan="1" colspan="1">20.10–23.01</td><td rowspan="1" colspan="1">21.71</td><td rowspan="1" colspan="1">0.67</td><td rowspan="1" colspan="1">21.91</td><td rowspan="1" colspan="1">20.21–24.53</td><td rowspan="1" colspan="1">22.12</td><td rowspan="1" colspan="1">1.21</td><td rowspan="1" colspan="1">22.84–24.36</td><td rowspan="1" colspan="1">23.64</td><td rowspan="1" colspan="1">0.55</td></tr><tr><td rowspan="1" colspan="1">Body depth at dorsal-fin origin</td><td rowspan="1" colspan="1">15.33</td><td rowspan="1" colspan="1">12.37–15.33</td><td rowspan="1" colspan="1">13.91</td><td rowspan="1" colspan="1">0.76</td><td rowspan="1" colspan="1">16.03</td><td rowspan="1" colspan="1">14.57–17.39</td><td rowspan="1" colspan="1">15.85</td><td rowspan="1" colspan="1">0.72</td><td rowspan="1" colspan="1">19.23–19.91</td><td rowspan="1" colspan="1">19.63</td><td rowspan="1" colspan="1">0.27</td></tr><tr><td rowspan="1" colspan="1">Body width at dorsal-fin origin</td><td rowspan="1" colspan="1">11.85</td><td rowspan="1" colspan="1">10.84–12.72</td><td rowspan="1" colspan="1">11.81</td><td rowspan="1" colspan="1">0.54</td><td rowspan="1" colspan="1">13.40</td><td rowspan="1" colspan="1">11.99–15.93</td><td rowspan="1" colspan="1">13.37</td><td rowspan="1" colspan="1">0.87</td><td rowspan="1" colspan="1">16.72–18.43</td><td rowspan="1" colspan="1">17.44</td><td rowspan="1" colspan="1">0.62</td></tr><tr><td rowspan="1" colspan="1">Pre-dorsal length</td><td rowspan="1" colspan="1">55.03</td><td rowspan="1" colspan="1">51.32–55.03</td><td rowspan="1" colspan="1">53.52</td><td rowspan="1" colspan="1">1.04</td><td rowspan="1" colspan="1">52.34</td><td rowspan="1" colspan="1">49.35–56.80</td><td rowspan="1" colspan="1">53.36</td><td rowspan="1" colspan="1">1.56</td><td rowspan="1" colspan="1">51.51–53.62</td><td rowspan="1" colspan="1">52.51</td><td rowspan="1" colspan="1">0.82</td></tr><tr><td rowspan="1" colspan="1">Post-dorsal length</td><td rowspan="1" colspan="1">37.08</td><td rowspan="1" colspan="1">34.73–40.96</td><td rowspan="1" colspan="1">37.53</td><td rowspan="1" colspan="1">1.34</td><td rowspan="1" colspan="1">37.37</td><td rowspan="1" colspan="1">33.75–39.56</td><td rowspan="1" colspan="1">36.64</td><td rowspan="1" colspan="1">1.15</td><td rowspan="1" colspan="1">35.00–38.62</td><td rowspan="1" colspan="1">36.50</td><td rowspan="1" colspan="1">1.07</td></tr><tr><td rowspan="1" colspan="1">Pre-pelvic length</td><td rowspan="1" colspan="1">53.50</td><td rowspan="1" colspan="1">50.74–55.49</td><td rowspan="1" colspan="1">53.01</td><td rowspan="1" colspan="1">1.29</td><td rowspan="1" colspan="1">50.56</td><td rowspan="1" colspan="1">49.80–54.19</td><td rowspan="1" colspan="1">51.93</td><td rowspan="1" colspan="1">1.10</td><td rowspan="1" colspan="1">53.21–54.80</td><td rowspan="1" colspan="1">54.24</td><td rowspan="1" colspan="1">0.47</td></tr><tr><td rowspan="1" colspan="1">Preanal length</td><td rowspan="1" colspan="1">71.68</td><td rowspan="1" colspan="1">69.30–73.75</td><td rowspan="1" colspan="1">71.42</td><td rowspan="1" colspan="1">1.17</td><td rowspan="1" colspan="1">70.15</td><td rowspan="1" colspan="1">66.41–73.45</td><td rowspan="1" colspan="1">70.36</td><td rowspan="1" colspan="1">1.55</td><td rowspan="1" colspan="1">69.65–72.68</td><td rowspan="1" colspan="1">71.09</td><td rowspan="1" colspan="1">1.05</td></tr><tr><td rowspan="1" colspan="1">Preanus length</td><td rowspan="1" colspan="1">65.58</td><td rowspan="1" colspan="1">64.33–68.73</td><td rowspan="1" colspan="1">66.67</td><td rowspan="1" colspan="1">1.22</td><td rowspan="1" colspan="1">65.07</td><td rowspan="1" colspan="1">62.27–68.74</td><td rowspan="1" colspan="1">65.71</td><td rowspan="1" colspan="1">1.52</td><td rowspan="1" colspan="1">66.01–69.08</td><td rowspan="1" colspan="1">67.81</td><td rowspan="1" colspan="1">1.05</td></tr><tr><td rowspan="1" colspan="1">Dorsal-fin depth</td><td rowspan="1" colspan="1">16.51</td><td rowspan="1" colspan="1">14.85–18.54</td><td rowspan="1" colspan="1">16.22</td><td rowspan="1" colspan="1">0.87</td><td rowspan="1" colspan="1">16.14</td><td rowspan="1" colspan="1">13.61–19.08</td><td rowspan="1" colspan="1">16.88</td><td rowspan="1" colspan="1">1.48</td><td rowspan="1" colspan="1">17.07–19.80</td><td rowspan="1" colspan="1">18.10</td><td rowspan="1" colspan="1">0.83</td></tr><tr><td rowspan="1" colspan="1">Dorsal-fin base length</td><td rowspan="1" colspan="1">11.08</td><td rowspan="1" colspan="1">9.61–11.85</td><td rowspan="1" colspan="1">10.58</td><td rowspan="1" colspan="1">0.58</td><td rowspan="1" colspan="1">12.13</td><td rowspan="1" colspan="1">10.84–13.23</td><td rowspan="1" colspan="1">12.04</td><td rowspan="1" colspan="1">0.69</td><td rowspan="1" colspan="1">12.18–13.98</td><td rowspan="1" colspan="1">12.98</td><td rowspan="1" colspan="1">0.62</td></tr><tr><td rowspan="1" colspan="1">Anal-fin depth</td><td rowspan="1" colspan="1">16.68</td><td rowspan="1" colspan="1">13.09–16.68</td><td rowspan="1" colspan="1">14.66</td><td rowspan="1" colspan="1">0.86</td><td rowspan="1" colspan="1">15.14</td><td rowspan="1" colspan="1">12.67–18.27</td><td rowspan="1" colspan="1">15.17</td><td rowspan="1" colspan="1">1.35</td><td rowspan="1" colspan="1">13.38–15.81</td><td rowspan="1" colspan="1">14.33</td><td rowspan="1" colspan="1">0.89</td></tr><tr><td rowspan="1" colspan="1">Anal-fin base length</td><td rowspan="1" colspan="1">7.89</td><td rowspan="1" colspan="1">7.22–8.25</td><td rowspan="1" colspan="1">7.75</td><td rowspan="1" colspan="1">0.33</td><td rowspan="1" colspan="1">7.84</td><td rowspan="1" colspan="1">7.47–10.51</td><td rowspan="1" colspan="1">8.69</td><td rowspan="1" colspan="1">0.80</td><td rowspan="1" colspan="1">7.70–9.15</td><td rowspan="1" colspan="1">8.16</td><td rowspan="1" colspan="1">0.46</td></tr><tr><td rowspan="1" colspan="1">Pectoral-fin length</td><td rowspan="1" colspan="1">17.93</td><td rowspan="1" colspan="1">15.37–19.74</td><td rowspan="1" colspan="1">17.28</td><td rowspan="1" colspan="1">1.13</td><td rowspan="1" colspan="1">18.77</td><td rowspan="1" colspan="1">15.64–21.52</td><td rowspan="1" colspan="1">18.22</td><td rowspan="1" colspan="1">1.73</td><td rowspan="1" colspan="1">15.42–18.93</td><td rowspan="1" colspan="1">16.75</td><td rowspan="1" colspan="1">1.09</td></tr><tr><td rowspan="1" colspan="1">Pelvic-fin length</td><td rowspan="1" colspan="1">14.65</td><td rowspan="1" colspan="1">13.68–17.04</td><td rowspan="1" colspan="1">15.04</td><td rowspan="1" colspan="1">0.90</td><td rowspan="1" colspan="1">16.58</td><td rowspan="1" colspan="1">13.47–17.49</td><td rowspan="1" colspan="1">15.65</td><td rowspan="1" colspan="1">1.10</td><td rowspan="1" colspan="1">15.19–16.84</td><td rowspan="1" colspan="1">16.05</td><td rowspan="1" colspan="1">0.57</td></tr><tr><td rowspan="1" colspan="1">Caudal-fin length</td><td rowspan="1" colspan="1">21.86</td><td rowspan="1" colspan="1">18.98–23.60</td><td rowspan="1" colspan="1">20.91</td><td rowspan="1" colspan="1">1.43</td><td rowspan="1" colspan="1">21.99</td><td rowspan="1" colspan="1">19.62–25.25</td><td rowspan="1" colspan="1">22.07</td><td rowspan="1" colspan="1">1.51</td><td rowspan="1" colspan="1">19.30–22.80</td><td rowspan="1" colspan="1">20.69</td><td rowspan="1" colspan="1">1.27</td></tr><tr><td rowspan="1" colspan="1">Caudal-peduncle length (<abbrev xmlns:xlink="http://www.w3.org/1999/xlink" xlink:title="caudal-peduncle length" id="ABBRID0ECIBG" xlink:type="simple">CPL</abbrev>)</td><td rowspan="1" colspan="1">23.07</td><td rowspan="1" colspan="1">19.12–23.07</td><td rowspan="1" colspan="1">20.80</td><td rowspan="1" colspan="1">1.11</td><td rowspan="1" colspan="1">20.50</td><td rowspan="1" colspan="1">18.45–23.11</td><td rowspan="1" colspan="1">20.72</td><td rowspan="1" colspan="1">1.19</td><td rowspan="1" colspan="1">18.70–23.39</td><td rowspan="1" colspan="1">20.85</td><td rowspan="1" colspan="1">1.35</td></tr><tr><td rowspan="1" colspan="1">Caudal-peduncle depth (CLD)</td><td rowspan="1" colspan="1">7.93</td><td rowspan="1" colspan="1">7.56–9.16</td><td rowspan="1" colspan="1">8.18</td><td rowspan="1" colspan="1">0.45</td><td rowspan="1" colspan="1">8.19</td><td rowspan="1" colspan="1">7.42–9.67</td><td rowspan="1" colspan="1">8.60</td><td rowspan="1" colspan="1">0.49</td><td rowspan="1" colspan="1">6.67–7.68</td><td rowspan="1" colspan="1">7.32</td><td rowspan="1" colspan="1">0.31</td></tr><tr><td rowspan="1" colspan="1">Pectoral-pelvic distance</td><td rowspan="1" colspan="1">32.77</td><td rowspan="1" colspan="1">30.37–34.18</td><td rowspan="1" colspan="1">32.09</td><td rowspan="1" colspan="1">1.11</td><td rowspan="1" colspan="1">30.92</td><td rowspan="1" colspan="1">28.80–35.29</td><td rowspan="1" colspan="1">31.62</td><td rowspan="1" colspan="1">1.45</td><td rowspan="1" colspan="1">31.09–33.84</td><td rowspan="1" colspan="1">32.48</td><td rowspan="1" colspan="1">0.84</td></tr><tr><td rowspan="1" colspan="1">Pelvic-anal distance</td><td rowspan="1" colspan="1">17.35</td><td rowspan="1" colspan="1">17.35–20.66</td><td rowspan="1" colspan="1">18.96</td><td rowspan="1" colspan="1">0.86</td><td rowspan="1" colspan="1">20.23</td><td rowspan="1" colspan="1">16.80–21.37</td><td rowspan="1" colspan="1">18.97</td><td rowspan="1" colspan="1">1.05</td><td rowspan="1" colspan="1">16.84–19.59</td><td rowspan="1" colspan="1">17.77</td><td rowspan="1" colspan="1">0.90</td></tr><tr><td rowspan="1" colspan="1">Vent – anal-fin origin distance</td><td rowspan="1" colspan="1">5.46</td><td rowspan="1" colspan="1">3.72–5.80</td><td rowspan="1" colspan="1">4.81</td><td rowspan="1" colspan="1">0.56</td><td rowspan="1" colspan="1">4.77</td><td rowspan="1" colspan="1">3.64–5.54</td><td rowspan="1" colspan="1">4.63</td><td rowspan="1" colspan="1">0.46</td><td rowspan="1" colspan="1">3.16–4.54</td><td rowspan="1" colspan="1">3.84</td><td rowspan="1" colspan="1">0.40</td></tr><tr><td rowspan="1" colspan="1"><abbrev xmlns:xlink="http://www.w3.org/1999/xlink" xlink:title="caudal-peduncle length" id="ABBRID0EAOBG" xlink:type="simple">CPL</abbrev>/<abbrev xmlns:xlink="http://www.w3.org/1999/xlink" xlink:title="caudal-peduncle depth" id="ABBRID0EEOBG" xlink:type="simple">CPD</abbrev></td><td rowspan="1" colspan="1">2.91</td><td rowspan="1" colspan="1">2.20–2.91</td><td rowspan="1" colspan="1">2.55</td><td rowspan="1" colspan="1">0.17</td><td rowspan="1" colspan="1">2.50</td><td rowspan="1" colspan="1">2.06–2.76</td><td rowspan="1" colspan="1">2.42</td><td rowspan="1" colspan="1">0.18</td><td rowspan="1" colspan="1">2.49–3.11</td><td rowspan="1" colspan="1">2.85</td><td rowspan="1" colspan="1">0.17</td></tr><tr><td rowspan="1" colspan="12">
                    <bold>In percent of head length</bold>
                  </td></tr><tr><td rowspan="1" colspan="1">Head depth at nape</td><td rowspan="1" colspan="1">56.19</td><td rowspan="1" colspan="1">52.06–60.64</td><td rowspan="1" colspan="1">56.53</td><td rowspan="1" colspan="1">2.47</td><td rowspan="1" colspan="1">53.34</td><td rowspan="1" colspan="1">52.21–65.53</td><td rowspan="1" colspan="1">57.42</td><td rowspan="1" colspan="1">3.54</td><td rowspan="1" colspan="1">56.57–65.04</td><td rowspan="1" colspan="1">61.07</td><td rowspan="1" colspan="1">3.01</td></tr><tr><td rowspan="1" colspan="1">Head depth at eye</td><td rowspan="1" colspan="1">44.22</td><td rowspan="1" colspan="1">36.31–49.48</td><td rowspan="1" colspan="1">44.05</td><td rowspan="1" colspan="1">2.85</td><td rowspan="1" colspan="1">44.62</td><td rowspan="1" colspan="1">42.39–54.73</td><td rowspan="1" colspan="1">47.51</td><td rowspan="1" colspan="1">2.94</td><td rowspan="1" colspan="1">42.87–48.64</td><td rowspan="1" colspan="1">45.39</td><td rowspan="1" colspan="1">1.90</td></tr><tr><td rowspan="1" colspan="1">Maximum head width</td><td rowspan="1" colspan="1">70.74</td><td rowspan="1" colspan="1">63.20–73.16</td><td rowspan="1" colspan="1">67.78</td><td rowspan="1" colspan="1">3.51</td><td rowspan="1" colspan="1">68.68</td><td rowspan="1" colspan="1">59.87–79.24</td><td rowspan="1" colspan="1">68.84</td><td rowspan="1" colspan="1">4.23</td><td rowspan="1" colspan="1">63.36–70.59</td><td rowspan="1" colspan="1">67.70</td><td rowspan="1" colspan="1">2.32</td></tr><tr><td rowspan="1" colspan="1">Snout length</td><td rowspan="1" colspan="1">44.51</td><td rowspan="1" colspan="1">34.88–47.34</td><td rowspan="1" colspan="1">41.28</td><td rowspan="1" colspan="1">3.03</td><td rowspan="1" colspan="1">38.94</td><td rowspan="1" colspan="1">32.83–42.79</td><td rowspan="1" colspan="1">39.05</td><td rowspan="1" colspan="1">2.14</td><td rowspan="1" colspan="1">37.62–43.57</td><td rowspan="1" colspan="1">40.27</td><td rowspan="1" colspan="1">2.08</td></tr><tr><td rowspan="1" colspan="1">Eye diameter</td><td rowspan="1" colspan="1">13.26</td><td rowspan="1" colspan="1">12.49–17.08</td><td rowspan="1" colspan="1">14.07</td><td rowspan="1" colspan="1">1.51</td><td rowspan="1" colspan="1">13.73</td><td rowspan="1" colspan="1">10.33–17.03</td><td rowspan="1" colspan="1">13.86</td><td rowspan="1" colspan="1">1.37</td><td rowspan="1" colspan="1">12.49–16.28</td><td rowspan="1" colspan="1">14.04</td><td rowspan="1" colspan="1">1.30</td></tr><tr><td rowspan="1" colspan="1">Interorbital width</td><td rowspan="1" colspan="1">30.61</td><td rowspan="1" colspan="1">29.51–35.60</td><td rowspan="1" colspan="1">32.15</td><td rowspan="1" colspan="1">1.83</td><td rowspan="1" colspan="1">30.58</td><td rowspan="1" colspan="1">27.40–35.69</td><td rowspan="1" colspan="1">31.45</td><td rowspan="1" colspan="1">1.80</td><td rowspan="1" colspan="1">30.56–35.42</td><td rowspan="1" colspan="1">33.05</td><td rowspan="1" colspan="1">1.66</td></tr><tr><td rowspan="1" colspan="1">Postorbital distance</td><td rowspan="1" colspan="1">44.22</td><td rowspan="1" colspan="1">41.40–47.78</td><td rowspan="1" colspan="1">44.54</td><td rowspan="1" colspan="1">1.83</td><td rowspan="1" colspan="1">43.11</td><td rowspan="1" colspan="1">42.60–48.35</td><td rowspan="1" colspan="1">45.45</td><td rowspan="1" colspan="1">1.71</td><td rowspan="1" colspan="1">39.01–44.65</td><td rowspan="1" colspan="1">42.30</td><td rowspan="1" colspan="1">1.80</td></tr><tr><td rowspan="1" colspan="1">Maxillary barbel length</td><td rowspan="1" colspan="1">25.99</td><td rowspan="1" colspan="1">22.04–37.40</td><td rowspan="1" colspan="1">30.54</td><td rowspan="1" colspan="1">4.07</td><td rowspan="1" colspan="1">29.54</td><td rowspan="1" colspan="1">22.65–37.37</td><td rowspan="1" colspan="1">30.42</td><td rowspan="1" colspan="1">3.79</td><td rowspan="1" colspan="1">30.93–38.20</td><td rowspan="1" colspan="1">34.25</td><td rowspan="1" colspan="1">2.41</td></tr><tr><td rowspan="1" colspan="1">Inner rostral barbel length</td><td rowspan="1" colspan="1">22.55</td><td rowspan="1" colspan="1">19.82–30.17</td><td rowspan="1" colspan="1">24.18</td><td rowspan="1" colspan="1">2.68</td><td rowspan="1" colspan="1">25.37</td><td rowspan="1" colspan="1">19.31–27.62</td><td rowspan="1" colspan="1">23.63</td><td rowspan="1" colspan="1">2.33</td><td rowspan="1" colspan="1">23.06–30.14</td><td rowspan="1" colspan="1">26.63</td><td rowspan="1" colspan="1">2.27</td></tr><tr><td rowspan="1" colspan="1">Outer rostral barbel length</td><td rowspan="1" colspan="1">32.71</td><td rowspan="1" colspan="1">22.71–42.04</td><td rowspan="1" colspan="1">33.03</td><td rowspan="1" colspan="1">4.50</td><td rowspan="1" colspan="1">36.64</td><td rowspan="1" colspan="1">24.45–42.34</td><td rowspan="1" colspan="1">34.48</td><td rowspan="1" colspan="1">4.34</td><td rowspan="1" colspan="1">32.78–43.43</td><td rowspan="1" colspan="1">38.99</td><td rowspan="1" colspan="1">3.36</td></tr></tbody></table></table-wrap><p>Body elongate; posterior portion gradually compressed from dorsal fin to caudal-fin origin. Dorsal profile slightly convex from the snout to the insertion of the anterior dorsal fin (Fig. <xref ref-type="fig" rid="F1">1</xref>). Deepest point of body slightly anterior to dorsal-fin origin; body depth at dorsal-fin origin 12.4–15.3% of <abbrev xmlns:xlink="http://www.w3.org/1999/xlink" xlink:title="standard length" id="ABBRID0EH2BG" xlink:type="simple">SL</abbrev>. Head compression, maximum width always greater than depth; head maximum width 63.2–73.2% of <abbrev xmlns:xlink="http://www.w3.org/1999/xlink" xlink:title="head length" id="ABBRID0EL2BG" xlink:type="simple">HL</abbrev>. Snout slightly pointed, length shorter, equal, or slightly longer than postorbital length; snout length 34.9–47.3% of <abbrev xmlns:xlink="http://www.w3.org/1999/xlink" xlink:title="head length" id="ABBRID0EP2BG" xlink:type="simple">HL</abbrev>. Anterior and posterior nostrils adjacent; anterior nostril as short tube with elongated barbel-like tip; tip of nostril barbel not reaching the anterior margin of eyes. Eyes normal; diameter 12.5–17.1% of <abbrev xmlns:xlink="http://www.w3.org/1999/xlink" xlink:title="head length" id="ABBRID0ET2BG" xlink:type="simple">HL</abbrev> (Fig. <xref ref-type="fig" rid="F2">2</xref>). Mouth inferior, gape arched; mouth width 16.1–24.3% of <abbrev xmlns:xlink="http://www.w3.org/1999/xlink" xlink:title="head length" id="ABBRID0E22BG" xlink:type="simple">HL</abbrev>. Rictus situated below the anterior nostril. Lips thick with furrows and papillae; upper lip pectinate, without medial notch; lower lip wide, interrupted in middle, with mental lobes and two highly developed ridges. Upper jaw covered by the upper lip; processus dentiformis absent. Three pairs of barbels: inner rostral barbel reaching rictus, length 19.8–30.2% of <abbrev xmlns:xlink="http://www.w3.org/1999/xlink" xlink:title="head length" id="ABBRID0E62BG" xlink:type="simple">HL</abbrev>; outer rostral barbel reaching anterior margin of eye, length 22.7–42.0% of <abbrev xmlns:xlink="http://www.w3.org/1999/xlink" xlink:title="head length" id="ABBRID0ED3BG" xlink:type="simple">HL</abbrev>; maxillary barbel reaching posterior margin of eye, length 22.0–37.4% of <abbrev xmlns:xlink="http://www.w3.org/1999/xlink" xlink:title="head length" id="ABBRID0EH3BG" xlink:type="simple">HL</abbrev>.</p><fig id="F1" position="float" orientation="portrait"><object-id xmlns:xlink="http://www.w3.org/1999/xlink" content-type="doi" xlink:type="simple">10.3897/zookeys.1125.85431.figure1</object-id><object-id xmlns:xlink="http://www.w3.org/1999/xlink" content-type="arpha" xlink:type="simple">B89C0928-C3F5-52CF-9BEA-889D4F67941F</object-id><label>Figure 1.</label><caption><p>Lateral <bold>a</bold> dorsal <bold>b</bold> and ventral <bold>c</bold> views of <italic><tp:taxon-name><tp:taxon-name-part taxon-name-part-type="genus" reg="Triplophysa">Triplophysa</tp:taxon-name-part><tp:taxon-name-part taxon-name-part-type="species" reg="daryoae">daryoae</tp:taxon-name-part></tp:taxon-name></italic>, holotype, <abbrev xmlns:xlink="http://www.w3.org/1999/xlink" xlink:title="Southwest University, School of Life Sciences, Chongqing" id="ABBRID0EE4BG" xlink:type="simple">SWU</abbrev> 20211207001, male, 78.5 mm <abbrev xmlns:xlink="http://www.w3.org/1999/xlink" xlink:title="standard length" id="ABBRID0EI4BG" xlink:type="simple">SL</abbrev>; Uzbekistan: Sokh River.</p></caption><graphic xmlns:xlink="http://www.w3.org/1999/xlink" xlink:href="zookeys-1125-047_article-85431__-g001.jpg" position="float" orientation="portrait" xlink:type="simple" id="oo_759765.jpg"><uri content-type="original_file" xlink:type="simple">https://binary.pensoft.net/fig/759765</uri></graphic></fig><fig id="F2" position="float" orientation="portrait"><object-id xmlns:xlink="http://www.w3.org/1999/xlink" content-type="doi" xlink:type="simple">10.3897/zookeys.1125.85431.figure2</object-id><object-id xmlns:xlink="http://www.w3.org/1999/xlink" content-type="arpha" xlink:type="simple">8327F8CC-E7D2-5E8A-9A81-0E370961594A</object-id><label>Figure 2.</label><caption><p>Dorsal <bold>a</bold> and ventral <bold>b</bold> views of the head of <italic><tp:taxon-name><tp:taxon-name-part taxon-name-part-type="genus" reg="Triplophysa">Triplophysa</tp:taxon-name-part><tp:taxon-name-part taxon-name-part-type="species" reg="daryoae">daryoae</tp:taxon-name-part></tp:taxon-name></italic>, <abbrev xmlns:xlink="http://www.w3.org/1999/xlink" xlink:title="Southwest University, School of Life Sciences, Chongqing" id="ABBRID0EI5BG" xlink:type="simple">SWU</abbrev> 20211207001, holotype, male, 78.5 mm <abbrev xmlns:xlink="http://www.w3.org/1999/xlink" xlink:title="standard length" id="ABBRID0EM5BG" xlink:type="simple">SL</abbrev>.</p></caption><graphic xmlns:xlink="http://www.w3.org/1999/xlink" xlink:href="zookeys-1125-047_article-85431__-g002.jpg" position="float" orientation="portrait" xlink:type="simple" id="oo_759766.jpg"><uri content-type="original_file" xlink:type="simple">https://binary.pensoft.net/fig/759766</uri></graphic></fig><p>Dorsal fin convex, origin opposite to pelvic-fin insertion, situated slightly posterior to midpoint between snout tip and caudal-fin base; upper margin slightly convex; second branched ray longest; depth of dorsal fin always shorter than lateral head length; depth 14.9–18.5% of <abbrev xmlns:xlink="http://www.w3.org/1999/xlink" xlink:title="standard length" id="ABBRID0EX5BG" xlink:type="simple">SL</abbrev>. Anal fin short-based, posterior margin convex; length 13.1–16.7% of <abbrev xmlns:xlink="http://www.w3.org/1999/xlink" xlink:title="standard length" id="ABBRID0E25BG" xlink:type="simple">SL</abbrev>. Pectoral fins developed; 46.6–61.6% of pectoral-pelvic distance. Tips of depressed pelvic fins reaching the anus and anus separated from the anal-fin origin by a short distance. Caudal peduncle compressed laterally; length 2.2–2.9 times the peduncle depth. Caudal fin truncate, tips rounded; length 86.2–119.9% of caudal-peduncle length.</p><p>Body smooth and scaleless; cephalic lateral-line system well developed. Infraorbital and supraorbital canals stretching from the outer rostral barbel base and ethmoid, respectively, uniting in the posterior orbital region and extending posteriorly before converging with the supratemporal canal on the back of the head, and uniting with the lateral canal. Complete lateral line ending at caudal-fin base. Intestine moderately long, with two coils. Stomach U-shaped. Posterior chamber of the air bladder degenerated.</p></tp:treatment-sec><tp:treatment-sec sec-type="Coloration" id="SECID0EA6BG"><title>Coloration.</title><p>Dorsal profile grayish-brown to pale green without regular blotches in live individuals, and dark gray-brown in preserved specimens. Ventral side of the body ivory with gray tint. Dorsal side of head with small irregular dark melanophores; dorsal side of caudal peduncle with four or five irregular dark brown blotches. All fin membranes hyaline and light gray, without obvious mottling (Figs <xref ref-type="fig" rid="F1">1</xref>, <xref ref-type="fig" rid="F3">3</xref>).</p><fig id="F3" position="float" orientation="portrait"><object-id xmlns:xlink="http://www.w3.org/1999/xlink" content-type="doi" xlink:type="simple">10.3897/zookeys.1125.85431.figure3</object-id><object-id xmlns:xlink="http://www.w3.org/1999/xlink" content-type="arpha" xlink:type="simple">E11ABEC0-4970-51A5-A52C-09E45CC6ED0C</object-id><label>Figure 3.</label><caption><p>From top: <italic><tp:taxon-name><tp:taxon-name-part taxon-name-part-type="genus" reg="Triplophysa">Triplophysa</tp:taxon-name-part><tp:taxon-name-part taxon-name-part-type="species" reg="daryoae">daryoae</tp:taxon-name-part></tp:taxon-name></italic>, holotype <abbrev xmlns:xlink="http://www.w3.org/1999/xlink" xlink:title="Southwest University, School of Life Sciences, Chongqing" id="ABBRID0ECAAI" xlink:type="simple">SWU</abbrev> 20211207001, male, 78.5 mm <abbrev xmlns:xlink="http://www.w3.org/1999/xlink" xlink:title="standard length" id="ABBRID0EGAAI" xlink:type="simple">SL</abbrev>, photographed alive immediately upon capture, Uzbekistan: Sokh River; <italic><tp:taxon-name><tp:taxon-name-part taxon-name-part-type="genus" reg="Triplophysa">T.</tp:taxon-name-part><tp:taxon-name-part taxon-name-part-type="species" reg="daryoae">daryoae</tp:taxon-name-part></tp:taxon-name></italic>, paratype, <abbrev xmlns:xlink="http://www.w3.org/1999/xlink" xlink:title="Bakhtiyor Sheraliev Fish Collection" id="ABBRID0EVAAI" xlink:type="simple">BSFC</abbrev> 0024, 72.8 mm <abbrev xmlns:xlink="http://www.w3.org/1999/xlink" xlink:title="standard length" id="ABBRID0EZAAI" xlink:type="simple">SL</abbrev>, Uzbekistan: Sokh River; <italic><tp:taxon-name><tp:taxon-name-part taxon-name-part-type="genus" reg="Triplophysa">T.</tp:taxon-name-part><tp:taxon-name-part taxon-name-part-type="species" reg="ferganaensis">ferganaensis</tp:taxon-name-part></tp:taxon-name></italic>, <abbrev xmlns:xlink="http://www.w3.org/1999/xlink" xlink:title="Bakhtiyor Sheraliev Fish Collection" id="ABBRID0EIBAI" xlink:type="simple">BSFC</abbrev> 0025, 66.2 mm <abbrev xmlns:xlink="http://www.w3.org/1999/xlink" xlink:title="standard length" id="ABBRID0EMBAI" xlink:type="simple">SL</abbrev>, Uzbekistan: Shahimar-dan stream; <italic><tp:taxon-name><tp:taxon-name-part taxon-name-part-type="genus" reg="Triplophysa">T.</tp:taxon-name-part><tp:taxon-name-part taxon-name-part-type="species" reg="strauchii">strauchii</tp:taxon-name-part></tp:taxon-name></italic>, not preserved, about 110 mm <abbrev xmlns:xlink="http://www.w3.org/1999/xlink" xlink:title="standard length" id="ABBRID0E2BAI" xlink:type="simple">SL</abbrev>, Uzbekistan: Oltiariqsoy stream.</p></caption><graphic xmlns:xlink="http://www.w3.org/1999/xlink" xlink:href="zookeys-1125-047_article-85431__-g003.jpg" position="float" orientation="portrait" xlink:type="simple" id="oo_759767.jpg"><uri content-type="original_file" xlink:type="simple">https://binary.pensoft.net/fig/759767</uri></graphic></fig></tp:treatment-sec><tp:treatment-sec sec-type="Sexual dimorphism" id="SECID0EECAI"><title>Sexual dimorphism.</title><p>Mature males presenting granular tubercles on each side of the preorbital region and broadened and thickened external branched pectoral-fin rays dorsally covered by small and condensed epidermal breeding tubercles. Females without tubercles on the head and pectoral-fin rays.</p></tp:treatment-sec><tp:treatment-sec sec-type="distribution" id="SECID0EJCAI"><title>Distribution and habitat.</title><p><italic><tp:taxon-name><tp:taxon-name-part taxon-name-part-type="genus" reg="Triplophysa">Triplophysa</tp:taxon-name-part><tp:taxon-name-part taxon-name-part-type="species" reg="daryoae">daryoae</tp:taxon-name-part></tp:taxon-name></italic> sp. nov. is known only from its type locality, the Sokh River, which originates in the Alay mountains and Turkestan range (Fig. <xref ref-type="fig" rid="F4">4</xref>). Presently, Sokh River water is primarily used for irrigation and does not reach Syr Darya. The river is located at an altitude of 700–1500 m and is constantly flowing rapidly; the water is clear and cold (the water temperature was 7.3 °C when the holotype was caught), and the bottom consists of gravel and stone (Fig. <xref ref-type="fig" rid="F5">5</xref>). <italic><tp:taxon-name><tp:taxon-name-part taxon-name-part-type="genus" reg="Triplophysa">Triplophysa</tp:taxon-name-part><tp:taxon-name-part taxon-name-part-type="species" reg="daryoae">daryoae</tp:taxon-name-part></tp:taxon-name></italic> cohabited with <italic><tp:taxon-name><tp:taxon-name-part taxon-name-part-type="genus" reg="Cottus">Cottus</tp:taxon-name-part><tp:taxon-name-part taxon-name-part-type="species" reg="spinulosus">spinulosus</tp:taxon-name-part></tp:taxon-name></italic> Kessler, 1872 and <italic><tp:taxon-name><tp:taxon-name-part taxon-name-part-type="genus" reg="Schizothorax">Schizothorax</tp:taxon-name-part><tp:taxon-name-part taxon-name-part-type="species" reg="eurystomus">eurystomus</tp:taxon-name-part></tp:taxon-name></italic> Kessler, 1872, which are high-altitude fish species.</p><fig id="F4" position="float" orientation="portrait"><object-id xmlns:xlink="http://www.w3.org/1999/xlink" content-type="doi" xlink:type="simple">10.3897/zookeys.1125.85431.figure4</object-id><object-id xmlns:xlink="http://www.w3.org/1999/xlink" content-type="arpha" xlink:type="simple">AC9A3600-5DAA-5BD2-A761-D8538D509756</object-id><label>Figure 4.</label><caption><p>Map of the distribution of <italic><tp:taxon-name><tp:taxon-name-part taxon-name-part-type="genus" reg="Triplophysa">Triplophysa</tp:taxon-name-part></tp:taxon-name></italic> species in Uzbekistan: <italic><tp:taxon-name><tp:taxon-name-part taxon-name-part-type="genus" reg="Triplophysa">T.</tp:taxon-name-part><tp:taxon-name-part taxon-name-part-type="species" reg="daryoae">daryoae</tp:taxon-name-part></tp:taxon-name></italic> (grey diamond); <italic><tp:taxon-name><tp:taxon-name-part taxon-name-part-type="genus" reg="Triplophysa">T.</tp:taxon-name-part><tp:taxon-name-part taxon-name-part-type="species" reg="ferganaensis">ferganaensis</tp:taxon-name-part></tp:taxon-name></italic> (orange star); <italic><tp:taxon-name><tp:taxon-name-part taxon-name-part-type="genus" reg="Triplophysa">T.</tp:taxon-name-part><tp:taxon-name-part taxon-name-part-type="species" reg="strauchii">strauchii</tp:taxon-name-part></tp:taxon-name></italic> (black circle); <italic><tp:taxon-name><tp:taxon-name-part taxon-name-part-type="genus" reg="Triplophysa">T.</tp:taxon-name-part><tp:taxon-name-part taxon-name-part-type="species" reg="dorsalis">dorsalis</tp:taxon-name-part></tp:taxon-name></italic> (blue pentagon); <italic><tp:taxon-name><tp:taxon-name-part taxon-name-part-type="genus" reg="Triplophysa">T.</tp:taxon-name-part><tp:taxon-name-part taxon-name-part-type="species" reg="elegans">elegans</tp:taxon-name-part></tp:taxon-name></italic> (yellow rectangle); and <italic><tp:taxon-name><tp:taxon-name-part taxon-name-part-type="genus" reg="Triplophysa">T.</tp:taxon-name-part><tp:taxon-name-part taxon-name-part-type="species" reg="uranoscopus">uranoscopus</tp:taxon-name-part></tp:taxon-name></italic> (purple triangle).</p></caption><graphic xmlns:xlink="http://www.w3.org/1999/xlink" xlink:href="zookeys-1125-047_article-85431__-g004.jpg" position="float" orientation="portrait" xlink:type="simple" id="oo_759768.jpg"><uri content-type="original_file" xlink:type="simple">https://binary.pensoft.net/fig/759768</uri></graphic></fig><fig id="F5" position="float" orientation="portrait"><object-id xmlns:xlink="http://www.w3.org/1999/xlink" content-type="doi" xlink:type="simple">10.3897/zookeys.1125.85431.figure5</object-id><object-id xmlns:xlink="http://www.w3.org/1999/xlink" content-type="arpha" xlink:type="simple">396B06FD-96FA-51E2-84F2-675566BFDD13</object-id><label>Figure 5.</label><caption><p>Sampling locality of the holotype (<abbrev xmlns:xlink="http://www.w3.org/1999/xlink" xlink:title="Southwest University, School of Life Sciences, Chongqing" id="ABBRID0EBHAI" xlink:type="simple">SWU</abbrev> 20211207001) of <italic><tp:taxon-name><tp:taxon-name-part taxon-name-part-type="genus" reg="Triplophysa">Triplophysa</tp:taxon-name-part><tp:taxon-name-part taxon-name-part-type="species" reg="daryoae">daryoae</tp:taxon-name-part></tp:taxon-name></italic> in the Sokh River left tributary of the Syr Darya, in Sokh District, the exclave of Uzbekistan, surrounded by Kyrgyzstan, photograph taken on December 7, 2021.</p></caption><graphic xmlns:xlink="http://www.w3.org/1999/xlink" xlink:href="zookeys-1125-047_article-85431__-g005.jpg" position="float" orientation="portrait" xlink:type="simple" id="oo_759769.jpg"><uri content-type="original_file" xlink:type="simple">https://binary.pensoft.net/fig/759769</uri></graphic></fig></tp:treatment-sec><tp:treatment-sec sec-type="etymology" id="SECID0EVHAI"><title>Etymology.</title><p><italic><tp:taxon-name><tp:taxon-name-part taxon-name-part-type="genus" reg="Triplophysa">Triplophysa</tp:taxon-name-part><tp:taxon-name-part taxon-name-part-type="species" reg="daryoae">daryoae</tp:taxon-name-part></tp:taxon-name></italic> is dedicated to Daryo Sheralieva, the lovely daughter of the first author. The specific name is a noun in the genitive case.</p><sec sec-type="﻿Molecular analysis" id="SECID0EGIAI"><title>﻿Molecular analysis</title><p><abbrev xmlns:xlink="http://www.w3.org/1999/xlink" xlink:title="C oxidase subunit 1" id="ABBRID0EMIAI" xlink:type="simple">COI</abbrev> sequence data (Fig. <xref ref-type="fig" rid="F6">6</xref>) showed that <italic><tp:taxon-name><tp:taxon-name-part taxon-name-part-type="genus" reg="Triplopysa">Triplopysa</tp:taxon-name-part><tp:taxon-name-part taxon-name-part-type="species" reg="daryoae">daryoae</tp:taxon-name-part></tp:taxon-name></italic> belongs to a group of species with a wide distribution in the Syr Darya, Tarim, and Ili-Balkhash river drainages, an endorheic basin in Central Asia. This group is defined here as the <italic><tp:taxon-name><tp:taxon-name-part taxon-name-part-type="genus" reg="Triplophysa">T.</tp:taxon-name-part><tp:taxon-name-part taxon-name-part-type="species" reg="dorsalis">dorsalis</tp:taxon-name-part></tp:taxon-name></italic> species group, and our molecular data suggest that it includes <italic><tp:taxon-name><tp:taxon-name-part taxon-name-part-type="genus" reg="Triplophysa">T.</tp:taxon-name-part><tp:taxon-name-part taxon-name-part-type="species" reg="chondrostoma">chondrostoma</tp:taxon-name-part></tp:taxon-name></italic> (Herzenstein, 1888), <italic><tp:taxon-name><tp:taxon-name-part taxon-name-part-type="genus" reg="Triplophysa">T.</tp:taxon-name-part><tp:taxon-name-part taxon-name-part-type="species" reg="dorsalis">dorsalis</tp:taxon-name-part></tp:taxon-name></italic>, <italic><tp:taxon-name><tp:taxon-name-part taxon-name-part-type="genus" reg="Triplophysa">T.</tp:taxon-name-part><tp:taxon-name-part taxon-name-part-type="species" reg="dorsonotata">dorsonotata</tp:taxon-name-part></tp:taxon-name></italic>, <italic><tp:taxon-name><tp:taxon-name-part taxon-name-part-type="genus" reg="Triplophysa">T.</tp:taxon-name-part><tp:taxon-name-part taxon-name-part-type="species" reg="elegans">elegans</tp:taxon-name-part></tp:taxon-name></italic>, <italic><tp:taxon-name><tp:taxon-name-part taxon-name-part-type="genus" reg="Triplophysa">T.</tp:taxon-name-part><tp:taxon-name-part taxon-name-part-type="species" reg="ferganaensis">ferganaensis</tp:taxon-name-part></tp:taxon-name></italic>, <italic><tp:taxon-name><tp:taxon-name-part taxon-name-part-type="genus" reg="Triplophysa">T.</tp:taxon-name-part><tp:taxon-name-part taxon-name-part-type="species" reg="sewerzowi">sewerzowi</tp:taxon-name-part></tp:taxon-name></italic>, <italic><tp:taxon-name><tp:taxon-name-part taxon-name-part-type="genus" reg="Triplophysa">T.</tp:taxon-name-part><tp:taxon-name-part taxon-name-part-type="species" reg="strauchii">strauchii</tp:taxon-name-part></tp:taxon-name></italic>, <italic><tp:taxon-name><tp:taxon-name-part taxon-name-part-type="genus" reg="Triplophysa">T.</tp:taxon-name-part><tp:taxon-name-part taxon-name-part-type="species" reg="tenuis">tenuis</tp:taxon-name-part></tp:taxon-name></italic> (Day, 1877), and <italic><tp:taxon-name><tp:taxon-name-part taxon-name-part-type="genus" reg="Triplophysa">T.</tp:taxon-name-part><tp:taxon-name-part taxon-name-part-type="species" reg="ulacholica">ulacholica</tp:taxon-name-part></tp:taxon-name></italic>. The minimum <abbrev xmlns:xlink="http://www.w3.org/1999/xlink" xlink:title="Kimura 2-parameter" id="ABBRID0ENMAI" xlink:type="simple">K2P</abbrev> distances between <italic><tp:taxon-name><tp:taxon-name-part taxon-name-part-type="genus" reg="Triplophysa">T.</tp:taxon-name-part><tp:taxon-name-part taxon-name-part-type="species" reg="daryoae">daryoae</tp:taxon-name-part></tp:taxon-name></italic> and its closest relatives <italic><tp:taxon-name><tp:taxon-name-part taxon-name-part-type="genus" reg="Triplophysa">T.</tp:taxon-name-part><tp:taxon-name-part taxon-name-part-type="species" reg="ferganaensis">ferganaensis</tp:taxon-name-part></tp:taxon-name></italic> and <italic><tp:taxon-name><tp:taxon-name-part taxon-name-part-type="genus" reg="Triplophysa">T.</tp:taxon-name-part><tp:taxon-name-part taxon-name-part-type="species" reg="tenuis">tenuis</tp:taxon-name-part></tp:taxon-name></italic> were 2.8% and 4.5%, respectively (Table <xref ref-type="table" rid="T3">3</xref>). <italic><tp:taxon-name><tp:taxon-name-part taxon-name-part-type="genus" reg="Triplophysa">Triplophysa</tp:taxon-name-part><tp:taxon-name-part taxon-name-part-type="species" reg="daryoae">daryoae</tp:taxon-name-part></tp:taxon-name></italic> was distinguished from its most closely related congener, <italic><tp:taxon-name><tp:taxon-name-part taxon-name-part-type="genus" reg="Triplophysa">T.</tp:taxon-name-part><tp:taxon-name-part taxon-name-part-type="species" reg="ferganaensis">ferganaensis</tp:taxon-name-part></tp:taxon-name></italic>, by 18 unique and diagnostic nucleotide substitution sites in the <abbrev xmlns:xlink="http://www.w3.org/1999/xlink" xlink:title="C oxidase subunit 1" id="ABBRID0EMOAI" xlink:type="simple">COI</abbrev> barcode region (652 bp) (Table <xref ref-type="table" rid="T4">4</xref>).</p><table-wrap id="T3" position="float" orientation="portrait"><label>Table 3.</label><caption><p>The Kimura’s 2-parameter distance of mitochondrial <abbrev xmlns:xlink="http://www.w3.org/1999/xlink" xlink:title="C oxidase subunit 1" id="ABBRID0E4OAI" xlink:type="simple">COI</abbrev> dataset within <italic><tp:taxon-name><tp:taxon-name-part taxon-name-part-type="genus" reg="Triplophysa">Triplophysa</tp:taxon-name-part><tp:taxon-name-part taxon-name-part-type="species" reg="dorsalis">dorsalis</tp:taxon-name-part></tp:taxon-name></italic> species group based on 1000 bootstrap replications.</p></caption><table id="TID0EAKCI" rules="all"><tbody><tr><th rowspan="1" colspan="2"/><th rowspan="1" colspan="1">1</th><th rowspan="1" colspan="1">2</th><th rowspan="1" colspan="1">3</th><th rowspan="1" colspan="1">4</th><th rowspan="1" colspan="1">5</th><th rowspan="1" colspan="1">6</th><th rowspan="1" colspan="1">7</th><th rowspan="1" colspan="1">8</th><th rowspan="1" colspan="1">9</th></tr><tr><td rowspan="1" colspan="1">
                      <bold>1</bold>
                    </td><td rowspan="1" colspan="1">
                      <italic>
                        <tp:taxon-name><tp:taxon-name-part taxon-name-part-type="genus" reg="Triplophysa">T.</tp:taxon-name-part><tp:taxon-name-part taxon-name-part-type="species" reg="chondrostoma">chondrostoma</tp:taxon-name-part></tp:taxon-name>
                      </italic>
                    </td><td rowspan="1" colspan="1"/><td rowspan="1" colspan="1"/><td rowspan="1" colspan="1"/><td rowspan="1" colspan="1"/><td rowspan="1" colspan="1"/><td rowspan="1" colspan="1"/><td rowspan="1" colspan="1"/><td rowspan="1" colspan="1"/><td rowspan="1" colspan="1"/></tr><tr><td rowspan="1" colspan="1">
                      <bold>2</bold>
                    </td><td rowspan="1" colspan="1"><italic><tp:taxon-name><tp:taxon-name-part taxon-name-part-type="genus" reg="Triplophysa">T.</tp:taxon-name-part><tp:taxon-name-part taxon-name-part-type="species" reg="daryoae">daryoae</tp:taxon-name-part></tp:taxon-name></italic> sp. nov.</td><td rowspan="1" colspan="1">0.065</td><td rowspan="1" colspan="1"/><td rowspan="1" colspan="1"/><td rowspan="1" colspan="1"/><td rowspan="1" colspan="1"/><td rowspan="1" colspan="1"/><td rowspan="1" colspan="1"/><td rowspan="1" colspan="1"/><td rowspan="1" colspan="1"/></tr><tr><td rowspan="1" colspan="1">
                      <bold>3</bold>
                    </td><td rowspan="1" colspan="1">
                      <italic>
                        <tp:taxon-name><tp:taxon-name-part taxon-name-part-type="genus" reg="Triplophysa">T.</tp:taxon-name-part><tp:taxon-name-part taxon-name-part-type="species" reg="dorsalis">dorsalis</tp:taxon-name-part></tp:taxon-name>
                      </italic>
                    </td><td rowspan="1" colspan="1">0.003</td><td rowspan="1" colspan="1">0.065</td><td rowspan="1" colspan="1"/><td rowspan="1" colspan="1"/><td rowspan="1" colspan="1"/><td rowspan="1" colspan="1"/><td rowspan="1" colspan="1"/><td rowspan="1" colspan="1"/><td rowspan="1" colspan="1"/></tr><tr><td rowspan="1" colspan="1">
                      <bold>4</bold>
                    </td><td rowspan="1" colspan="1">
                      <italic>
                        <tp:taxon-name><tp:taxon-name-part taxon-name-part-type="genus" reg="Triplophysa">T.</tp:taxon-name-part><tp:taxon-name-part taxon-name-part-type="species" reg="dorsonotata">dorsonotata</tp:taxon-name-part></tp:taxon-name>
                      </italic>
                    </td><td rowspan="1" colspan="1">0.081</td><td rowspan="1" colspan="1">0.062</td><td rowspan="1" colspan="1">0.077</td><td rowspan="1" colspan="1"/><td rowspan="1" colspan="1"/><td rowspan="1" colspan="1"/><td rowspan="1" colspan="1"/><td rowspan="1" colspan="1"/><td rowspan="1" colspan="1"/></tr><tr><td rowspan="1" colspan="1">
                      <bold>5</bold>
                    </td><td rowspan="1" colspan="1">
                      <italic>
                        <tp:taxon-name><tp:taxon-name-part taxon-name-part-type="genus" reg="Triplophysa">T.</tp:taxon-name-part><tp:taxon-name-part taxon-name-part-type="species" reg="elegans">elegans</tp:taxon-name-part></tp:taxon-name>
                      </italic>
                    </td><td rowspan="1" colspan="1">0.065</td><td rowspan="1" colspan="1">0.056</td><td rowspan="1" colspan="1">0.062</td><td rowspan="1" colspan="1">0.041</td><td rowspan="1" colspan="1"/><td rowspan="1" colspan="1"/><td rowspan="1" colspan="1"/><td rowspan="1" colspan="1"/><td rowspan="1" colspan="1"/></tr><tr><td rowspan="1" colspan="1">
                      <bold>6</bold>
                    </td><td rowspan="1" colspan="1">
                      <italic>
                        <tp:taxon-name><tp:taxon-name-part taxon-name-part-type="genus" reg="Triplophysa">T.</tp:taxon-name-part><tp:taxon-name-part taxon-name-part-type="species" reg="ferganaensis">ferganaensis</tp:taxon-name-part></tp:taxon-name>
                      </italic>
                    </td><td rowspan="1" colspan="1">0.079</td><td rowspan="1" colspan="1">0.028</td><td rowspan="1" colspan="1">0.079</td><td rowspan="1" colspan="1">0.070</td><td rowspan="1" colspan="1">0.061</td><td rowspan="1" colspan="1"/><td rowspan="1" colspan="1"/><td rowspan="1" colspan="1"/><td rowspan="1" colspan="1"/></tr><tr><td rowspan="1" colspan="1">
                      <bold>7</bold>
                    </td><td rowspan="1" colspan="1">
                      <italic>
                        <tp:taxon-name><tp:taxon-name-part taxon-name-part-type="genus" reg="Triplophysa">T.</tp:taxon-name-part><tp:taxon-name-part taxon-name-part-type="species" reg="sewerzowi">sewerzowi</tp:taxon-name-part></tp:taxon-name>
                      </italic>
                    </td><td rowspan="1" colspan="1">0.002</td><td rowspan="1" colspan="1">0.067</td><td rowspan="1" colspan="1">0.005</td><td rowspan="1" colspan="1">0.083</td><td rowspan="1" colspan="1">0.067</td><td rowspan="1" colspan="1">0.081</td><td rowspan="1" colspan="1"/><td rowspan="1" colspan="1"/><td rowspan="1" colspan="1"/></tr><tr><td rowspan="1" colspan="1">
                      <bold>8</bold>
                    </td><td rowspan="1" colspan="1">
                      <italic>
                        <tp:taxon-name><tp:taxon-name-part taxon-name-part-type="genus" reg="Triplophysa">T.</tp:taxon-name-part><tp:taxon-name-part taxon-name-part-type="species" reg="strauchii">strauchii</tp:taxon-name-part></tp:taxon-name>
                      </italic>
                    </td><td rowspan="1" colspan="1">0.074</td><td rowspan="1" colspan="1">0.068</td><td rowspan="1" colspan="1">0.074</td><td rowspan="1" colspan="1">0.081</td><td rowspan="1" colspan="1">0.074</td><td rowspan="1" colspan="1">0.084</td><td rowspan="1" colspan="1">0.075</td><td rowspan="1" colspan="1"/><td rowspan="1" colspan="1"/></tr><tr><td rowspan="1" colspan="1">
                      <bold>9</bold>
                    </td><td rowspan="1" colspan="1">
                      <italic>
                        <tp:taxon-name><tp:taxon-name-part taxon-name-part-type="genus" reg="Triplophysa">T.</tp:taxon-name-part><tp:taxon-name-part taxon-name-part-type="species" reg="tenuis">tenuis</tp:taxon-name-part></tp:taxon-name>
                      </italic>
                    </td><td rowspan="1" colspan="1">0.073</td><td rowspan="1" colspan="1">0.045</td><td rowspan="1" colspan="1">0.077</td><td rowspan="1" colspan="1">0.065</td><td rowspan="1" colspan="1">0.060</td><td rowspan="1" colspan="1">0.056</td><td rowspan="1" colspan="1">0.075</td><td rowspan="1" colspan="1">0.077</td><td rowspan="1" colspan="1"/></tr><tr><td rowspan="1" colspan="1">
                      <bold>10</bold>
                    </td><td rowspan="1" colspan="1">
                      <italic>
                        <tp:taxon-name><tp:taxon-name-part taxon-name-part-type="genus" reg="Triplophysa">T.</tp:taxon-name-part><tp:taxon-name-part taxon-name-part-type="species" reg="ulacholica">ulacholica</tp:taxon-name-part></tp:taxon-name>
                      </italic>
                    </td><td rowspan="1" colspan="1">0.053</td><td rowspan="1" colspan="1">0.063</td><td rowspan="1" colspan="1">0.056</td><td rowspan="1" colspan="1">0.062</td><td rowspan="1" colspan="1">0.060</td><td rowspan="1" colspan="1">0.075</td><td rowspan="1" colspan="1">0.055</td><td rowspan="1" colspan="1">0.058</td><td rowspan="1" colspan="1">0.061</td></tr></tbody></table></table-wrap><table-wrap id="T4" position="float" orientation="portrait"><label>Table 4.</label><caption><p>Diagnostic nucleotide substitutions in the 652 base pairs long mitochondrial <abbrev xmlns:xlink="http://www.w3.org/1999/xlink" xlink:title="C oxidase subunit 1" id="ABBRID0ECABI" xlink:type="simple">COI</abbrev> barcoding region of <italic><tp:taxon-name><tp:taxon-name-part taxon-name-part-type="genus" reg="Triplophysa">Triplophysa</tp:taxon-name-part><tp:taxon-name-part taxon-name-part-type="species" reg="daryoae">daryoae</tp:taxon-name-part></tp:taxon-name></italic> and its closest two species.</p></caption><table id="TID0EW3CI" rules="all"><tbody><tr><td rowspan="2" colspan="1">
                      <bold>Species</bold>
                    </td><td rowspan="1" colspan="20"><bold>Variable Nucleotide Positions</bold>*</td></tr><tr><td rowspan="1" colspan="1">90</td><td rowspan="1" colspan="1">117</td><td rowspan="1" colspan="1">120</td><td rowspan="1" colspan="1">123</td><td rowspan="1" colspan="1">129</td><td rowspan="1" colspan="1">153</td><td rowspan="1" colspan="1">210</td><td rowspan="1" colspan="1">249</td><td rowspan="1" colspan="1">255</td><td rowspan="1" colspan="1">264</td><td rowspan="1" colspan="1">267</td><td rowspan="1" colspan="1">270</td><td rowspan="1" colspan="1">273</td><td rowspan="1" colspan="1">279</td><td rowspan="1" colspan="1">288</td><td rowspan="1" colspan="1">291</td><td rowspan="1" colspan="1">306</td><td rowspan="1" colspan="1">315</td><td rowspan="1" colspan="1">318</td><td rowspan="1" colspan="1">334</td></tr><tr><td rowspan="1" colspan="1">
                      <italic>
                        <tp:taxon-name><tp:taxon-name-part taxon-name-part-type="genus" reg="Triplophysa">T.</tp:taxon-name-part><tp:taxon-name-part taxon-name-part-type="species" reg="daryoae">daryoae</tp:taxon-name-part></tp:taxon-name>
                      </italic>
                    </td><td rowspan="1" colspan="1">
                      <bold>G</bold>
                    </td><td rowspan="1" colspan="1">T</td><td rowspan="1" colspan="1">G</td><td rowspan="1" colspan="1">
                      <bold>A</bold>
                    </td><td rowspan="1" colspan="1">G</td><td rowspan="1" colspan="1">
                      <bold>C</bold>
                    </td><td rowspan="1" colspan="1">G</td><td rowspan="1" colspan="1">T</td><td rowspan="1" colspan="1">
                      <bold>A</bold>
                    </td><td rowspan="1" colspan="1">A</td><td rowspan="1" colspan="1">
                      <bold>T</bold>
                    </td><td rowspan="1" colspan="1">A</td><td rowspan="1" colspan="1">T</td><td rowspan="1" colspan="1">A</td><td rowspan="1" colspan="1">T</td><td rowspan="1" colspan="1">G</td><td rowspan="1" colspan="1">C</td><td rowspan="1" colspan="1">
                      <bold>A</bold>
                    </td><td rowspan="1" colspan="1">
                      <bold>C</bold>
                    </td><td rowspan="1" colspan="1">
                      <bold>C</bold>
                    </td></tr><tr><td rowspan="1" colspan="1">
                      <italic>
                        <tp:taxon-name><tp:taxon-name-part taxon-name-part-type="genus" reg="Triplophysa">T.</tp:taxon-name-part><tp:taxon-name-part taxon-name-part-type="species" reg="ferganaensis">ferganaensis</tp:taxon-name-part></tp:taxon-name>
                      </italic>
                    </td><td rowspan="1" colspan="1">
                      <bold>A</bold>
                    </td><td rowspan="1" colspan="1">T</td><td rowspan="1" colspan="1">G</td><td rowspan="1" colspan="1">
                      <bold>G</bold>
                    </td><td rowspan="1" colspan="1">G</td><td rowspan="1" colspan="1">
                      <bold>T</bold>
                    </td><td rowspan="1" colspan="1">G</td><td rowspan="1" colspan="1">T</td><td rowspan="1" colspan="1">
                      <bold>G</bold>
                    </td><td rowspan="1" colspan="1">A</td><td rowspan="1" colspan="1">
                      <bold>C</bold>
                    </td><td rowspan="1" colspan="1">A</td><td rowspan="1" colspan="1">T</td><td rowspan="1" colspan="1">A</td><td rowspan="1" colspan="1">T</td><td rowspan="1" colspan="1">G</td><td rowspan="1" colspan="1">C</td><td rowspan="1" colspan="1">
                      <bold>G</bold>
                    </td><td rowspan="1" colspan="1">
                      <bold>T</bold>
                    </td><td rowspan="1" colspan="1">
                      <bold>T</bold>
                    </td></tr><tr><td rowspan="1" colspan="1">
                      <italic>
                        <tp:taxon-name><tp:taxon-name-part taxon-name-part-type="genus" reg="Triplophysa">T.</tp:taxon-name-part><tp:taxon-name-part taxon-name-part-type="species" reg="tenuis">tenuis</tp:taxon-name-part></tp:taxon-name>
                      </italic>
                    </td><td rowspan="1" colspan="1">G</td><td rowspan="1" colspan="1">C</td><td rowspan="1" colspan="1">A</td><td rowspan="1" colspan="1">G</td><td rowspan="1" colspan="1">A</td><td rowspan="1" colspan="1">T</td><td rowspan="1" colspan="1">A</td><td rowspan="1" colspan="1">C</td><td rowspan="1" colspan="1">A</td><td rowspan="1" colspan="1">G</td><td rowspan="1" colspan="1">C</td><td rowspan="1" colspan="1">G</td><td rowspan="1" colspan="1">C</td><td rowspan="1" colspan="1">C</td><td rowspan="1" colspan="1">A</td><td rowspan="1" colspan="1">A</td><td rowspan="1" colspan="1">T</td><td rowspan="1" colspan="1">A</td><td rowspan="1" colspan="1">G</td><td rowspan="1" colspan="1">C</td></tr><tr><td rowspan="2" colspan="1">
                      <bold>Species</bold>
                    </td><td rowspan="1" colspan="20">
                      <bold>Variable Nucleotide Positions</bold>
                    </td></tr><tr><td rowspan="1" colspan="1">375</td><td rowspan="1" colspan="1">411</td><td rowspan="1" colspan="1">453</td><td rowspan="1" colspan="1">462</td><td rowspan="1" colspan="1">465</td><td rowspan="1" colspan="1">468</td><td rowspan="1" colspan="1">471</td><td rowspan="1" colspan="1">510</td><td rowspan="1" colspan="1">547</td><td rowspan="1" colspan="1">558</td><td rowspan="1" colspan="1">561</td><td rowspan="1" colspan="1">570</td><td rowspan="1" colspan="1">582</td><td rowspan="1" colspan="1">585</td><td rowspan="1" colspan="1">589</td><td rowspan="1" colspan="1">603</td><td rowspan="1" colspan="1">606</td><td rowspan="1" colspan="1">666</td><td rowspan="1" colspan="1">678</td><td rowspan="1" colspan="1">699</td></tr><tr><td rowspan="1" colspan="1">
                      <italic>
                        <tp:taxon-name><tp:taxon-name-part taxon-name-part-type="genus" reg="Triplophysa">T.</tp:taxon-name-part><tp:taxon-name-part taxon-name-part-type="species" reg="daryoae">daryoae</tp:taxon-name-part></tp:taxon-name>
                      </italic>
                    </td><td rowspan="1" colspan="1">
                      <bold>A</bold>
                    </td><td rowspan="1" colspan="1">
                      <bold>C</bold>
                    </td><td rowspan="1" colspan="1">C</td><td rowspan="1" colspan="1">T</td><td rowspan="1" colspan="1">A</td><td rowspan="1" colspan="1">
                      <bold>A</bold>
                    </td><td rowspan="1" colspan="1">C</td><td rowspan="1" colspan="1">C</td><td rowspan="1" colspan="1">T</td><td rowspan="1" colspan="1">G</td><td rowspan="1" colspan="1">
                      <bold>T</bold>
                    </td><td rowspan="1" colspan="1">
                      <bold>G</bold>
                    </td><td rowspan="1" colspan="1">
                      <bold>A</bold>
                    </td><td rowspan="1" colspan="1">A</td><td rowspan="1" colspan="1">
                      <bold>T</bold>
                    </td><td rowspan="1" colspan="1">C</td><td rowspan="1" colspan="1">G</td><td rowspan="1" colspan="1">
                      <bold>T</bold>
                    </td><td rowspan="1" colspan="1">
                      <bold>G</bold>
                    </td><td rowspan="1" colspan="1">
                      <bold>C</bold>
                    </td></tr><tr><td rowspan="1" colspan="1">
                      <italic>
                        <tp:taxon-name><tp:taxon-name-part taxon-name-part-type="genus" reg="Triplophysa">T.</tp:taxon-name-part><tp:taxon-name-part taxon-name-part-type="species" reg="ferganaensis">ferganaensis</tp:taxon-name-part></tp:taxon-name>
                      </italic>
                    </td><td rowspan="1" colspan="1">
                      <bold>G</bold>
                    </td><td rowspan="1" colspan="1">
                      <bold>T</bold>
                    </td><td rowspan="1" colspan="1">C</td><td rowspan="1" colspan="1">T</td><td rowspan="1" colspan="1">A</td><td rowspan="1" colspan="1">
                      <bold>G</bold>
                    </td><td rowspan="1" colspan="1">C</td><td rowspan="1" colspan="1">C</td><td rowspan="1" colspan="1">T</td><td rowspan="1" colspan="1">G</td><td rowspan="1" colspan="1">
                      <bold>C</bold>
                    </td><td rowspan="1" colspan="1">
                      <bold>A</bold>
                    </td><td rowspan="1" colspan="1">
                      <bold>G</bold>
                    </td><td rowspan="1" colspan="1">A</td><td rowspan="1" colspan="1">
                      <bold>C</bold>
                    </td><td rowspan="1" colspan="1">C</td><td rowspan="1" colspan="1">G</td><td rowspan="1" colspan="1">
                      <bold>A</bold>
                    </td><td rowspan="1" colspan="1">
                      <bold>A</bold>
                    </td><td rowspan="1" colspan="1">
                      <bold>T</bold>
                    </td></tr><tr><td rowspan="1" colspan="1">
                      <italic>
                        <tp:taxon-name><tp:taxon-name-part taxon-name-part-type="genus" reg="Triplophysa">T.</tp:taxon-name-part><tp:taxon-name-part taxon-name-part-type="species" reg="tenuis">tenuis</tp:taxon-name-part></tp:taxon-name>
                      </italic>
                    </td><td rowspan="1" colspan="1">A</td><td rowspan="1" colspan="1">C</td><td rowspan="1" colspan="1">T</td><td rowspan="1" colspan="1">C</td><td rowspan="1" colspan="1">G</td><td rowspan="1" colspan="1">A</td><td rowspan="1" colspan="1">T</td><td rowspan="1" colspan="1">T</td><td rowspan="1" colspan="1">C</td><td rowspan="1" colspan="1">A</td><td rowspan="1" colspan="1">T</td><td rowspan="1" colspan="1">G</td><td rowspan="1" colspan="1">A</td><td rowspan="1" colspan="1">C</td><td rowspan="1" colspan="1">C</td><td rowspan="1" colspan="1">T</td><td rowspan="1" colspan="1">A</td><td rowspan="1" colspan="1">T</td><td rowspan="1" colspan="1">G</td><td rowspan="1" colspan="1">T</td></tr></tbody></table><table-wrap-foot><fn><p>* The nucleotide position number was provided relative to the first nucleotide base of the complete <abbrev xmlns:xlink="http://www.w3.org/1999/xlink" xlink:title="C oxidase subunit 1" id="ABBRID0EBXBI" xlink:type="simple">COI</abbrev> gene of <italic><tp:taxon-name><tp:taxon-name-part taxon-name-part-type="genus" reg="Triplophysa">T.</tp:taxon-name-part><tp:taxon-name-part taxon-name-part-type="species" reg="tenuis">tenuis</tp:taxon-name-part></tp:taxon-name></italic> (<ext-link xmlns:xlink="http://www.w3.org/1999/xlink" ext-link-type="gen" xlink:href="KT224363" xlink:type="simple">KT224363</ext-link>).</p></fn></table-wrap-foot></table-wrap><fig id="F6" position="float" orientation="portrait"><object-id xmlns:xlink="http://www.w3.org/1999/xlink" content-type="doi" xlink:type="simple">10.3897/zookeys.1125.85431.figure6</object-id><object-id xmlns:xlink="http://www.w3.org/1999/xlink" content-type="arpha" xlink:type="simple">A96E0706-58D7-5DB2-8DD9-BCF24D13E82F</object-id><label>Figure 6.</label><caption><p>Bayesian inference tree based on mitochondrial <abbrev xmlns:xlink="http://www.w3.org/1999/xlink" xlink:title="C oxidase subunit 1" id="ABBRID0EYXBI" xlink:type="simple">COI</abbrev> gene sequences of 24 <italic><tp:taxon-name><tp:taxon-name-part taxon-name-part-type="genus" reg="Triplophysa">Triplophysa</tp:taxon-name-part></tp:taxon-name></italic> species. Maximum likelihood and Bayesian inference analyses resulted in congruent trees. Bootstrap and posterior probability values are shown above nodes on tree if 50% or higher.</p></caption><graphic xmlns:xlink="http://www.w3.org/1999/xlink" xlink:href="zookeys-1125-047_article-85431__-g006.jpg" position="float" orientation="portrait" xlink:type="simple" id="oo_759770.jpg"><uri content-type="original_file" xlink:type="simple">https://binary.pensoft.net/fig/759770</uri></graphic></fig></sec></tp:treatment-sec></tp:taxon-treatment>
